# Supplementary material for: Flow Cytometry Evaluation of Blood-Cell-Bound Surface FVIII in Hemophilia A and Thrombosis
Source: Cells. 2025 Jan 8;14(2):73. doi: 10.3390/cells14020073 (PMC11764290; doi:10.3390/cells14020073)
Supplement: Supplementary file 1 [file cells-14-00073-s001.zip]

Archive with 1 entries (1 files):
- cells-3354553-supplementary-final.pdf
